# Supplementary material for: Genetically-controlled Vesicle-Associated Membrane Protein 1 expression may contribute to Alzheimer’s pathophysiology and susceptibility
Source: Mol Neurodegener. 2015 Apr 9;10:18. doi: 10.1186/s13024-015-0015-x (PMC4426163; doi:10.1186/s13024-015-0015-x)
Supplement: Additional file 1: — Table S1. Association of VAMP1 genotypes with VAMP1 mRNA expression in Epstein-Barr virus-transformed lymphoblastoid cell lines as published previously by Dixon et al. The polymorphism ID (rs), Chromosomal position (base pairs), allele tested, linkage disequilibrium (LD) block and association levels (heritability; H2, effect, logarithm of odds; LOD and p-value) for three VAMP1 mRNA transcripts are shown for polymorphisms lying within the VAMP1 region. Average VAMP1; average coefficient across all three transcripts associated with each variant. Table S2. VAMP1 genotype counts and minor allele frequencies (MAF) in A) postmortem autopsy-confirmed samples and B) case-control series. Table S3. Association of VAMP1 genotypes and VAMP1 mRNA transcript levels in postmortem cerebellum samples. The number of samples and mean deltaCt values for each group (according to the number of minor alleles assuming dominant, additive or recessive models) are shown. Linear regression statistics (β co-efficient, +/- standard error, T statistic and p-value) adjusted for age, sex and APOE ε4 status are shown for each model. The best model (lowest p-value) for each variant is highlighted in yellow. Table S4. Association of VAMP1 genotypes with LOAD risk. Linear regression statistics (β co-efficient, 95% confidence intervals and p-value) adjusted for age, sex and APOE ε4 status are shown for each variant assuming a dominant, additive or recessive model. The results are shown for all combined and each individual series. Table S5. Genotype counts and minor allele frequencies (MAF) for rare VAMP1 variants in our case-control series. [file 13024_2015_15_MOESM1_ESM.xls]

## Sheet: Table1 Lymphoblastoid cells
						207100_s_at					207101_at					213326_at					Average VAMP1
	Variant ID	Position	Allele	LD		H2	Effect	LOD	p-value		H2	Effect	LOD	p-value		H2	Effect	LOD	p-value		H2	Effect	LOD	p-value
	rs7390*	12;6441959	C	1		8.6	-0.47	6.9	1.8x10-8		11.34	-0.54	9.1	9.8x10-11		6.21	-0.4	5	1.6x10-6		10	-0.51	8	1.3x10-9
	rs1045452	12;6442308	A	1		9.67	-0.5	7.6	3.5x10-9		12.6	-0.57	9.9	1.5x10-11		7.46	-0.44	5.9	2.0x10-7		11.44	-0.54	9	1.3x10-10
	rs2534712	12;6442809	C	1		4.05	-0.47	7.2	9.5x10-9		7.51	-0.54	9.5	3.7x10-11		NS	-0.4	5.3	8.6x10-7		5.53	-0.51	8.4	5.5x10-10
	rs12964*†	12;6442452	G	2		8.89	-0.28	2.8	3.7x10-4		11.8	-0.39	5.1	1.3x10-6		6.5	NS	NS	NS		10.4	-0.33	3.7	3.3x10-5
	rs2534713	12;6442847	C	3		4.71	0.34	3.9	2.1x10-5		6.78	0.4	5.7	3.3x10-7		4.61	0.33	3.9	2.5x10-5		6.26	0.39	5.2	9.5x10-7
	rs2534717	12;6444009	A	3		5.76	0.36	4.7	3.2x10-6		7.67	0.42	6.3	7.3x10-8		6.26	0.38	5.1	1.1x10-6		7.8	0.42	6.4	5.9x10-8
	rs1034969	12;6444117	T	3		5.76	0.36	4.7	3.2x10-6		7.75	0.42	6.3	6.6x10-8		6.26	0.38	5.1	1.2x10-6		7.82	0.42	6.4	5.9x10-8
	rs2072375*	12;6445305	T	3		5.82	0.36	4.8	2.6x10-6		7.67	0.42	6.3	6.8x10-8		6.28	0.38	5.2	9.7x10-7		7.82	0.42	6.4	5.1x10-8
	*tested in our study
	†opposing allele tested to our study
	Additional Table 1. Association of VAMP1 variants with VAMP1 mRNA expression in Epstein-Barr virus-transformed lymphoblastoid cell lines as published previously by Dixon et al.. The variant ID (rs), Chromosomal position (base pairs), allele tested linkage disequilibrium (LD) block and association levels (heritability; H2, effect, logarithm of odds; LOD and p-value) with three VAMP1 mRNA transcrip…

## Sheet: Table2 Common Genotypes
				Demographics					rs7390				rs12964				rs2072375				rs2240867				rs2072376
	Series	Dx		N	%F	%E4+	Age		AA;AG;GG	MAF	HWE-p		CC;CT;TT	MAF	HWE-p		GG;GT;TT	MAF	HWE-p		GG;GA;AA	MAF	HWE-p		TT;TC;CC	MAF	HWE-p
	A) Mayo postmortem	CTRLs		173	35.3	26	71.711		79;74;18	0.32	0.9135		53;77;36	0.45	0.421		85;67;19	0.31	0.3003		113;54;4	0.18	0.4039		70;66;35	0.4	0.0111
		AD		192	51.6	63	73.5312		91;86;15	0.3	0.3882		51;94;42	0.48	0.9163		95;81;16	0.29	0.8277		122;66;4	0.19	0.1465		68;92;32	0.41	0.9257
	B) All	CTRLs		6175	54.4	23.4	77.6118		2344;2004;480	0.317538	0.0897		1246;2378;1177	0.490112	0.5253		2364;1998;470	0.303859	0.1116		3969;1760;186	0.180392	0.5905		2148;2830;1054	0.409698	0.0208
		AD		4667	61.1	62.3	76.6361		1482;1328;284	0.29986	0.5843		794;1490;722	0.491913	0.6578		1451;1349;287	0.310067	0.2951		3039;1307;148	0.178044	0.607		1624;2149;713	0.407064	0.9626
	Mayo_JS	CTRLs		977	58.1372	27.9	76.5806		627;534;145	0.315467	0.0542		332;666;308	0.490812	0.4642		600;583;125	0.318425	0.3314		854;407;45	0.190276	0.6817		559;686;221	0.38472	0.6576
		AD		868	61.9816	63.2	77.7246		385;375;101	0.335075	0.5077		245;419;195	0.470896	0.5357		412;375;73	0.302907	0.3401		545;285;33	0.20336	0.572		344;394;126	0.373843	0.4456
	Mayo_RS	CTRLs		2408	53.696	23.7	78.3088		1173;997;220	0.300628	0.6972		624;1187;578	0.490373	0.7727		1192;957;237	0.299874	0.0287		1623;697;71	0.17545	0.7131		806;1121;431	0.420483	0.2337
		AD		600	60.5	54.7	80.0088		284;266;45	0.29916	0.1067		146;312;138	0.493289	0.2495		275;258;59	0.317568	0.894		404;180;10	0.16835	0.0452		215;292;90	0.39531	0.5729
	Mayo_AUT	CTRLs		370	42.4324	22.4	75.5811		170;161;33	0.311813	0.5592		101;168;87	0.480337	0.3019		184;139;40	0.301653	0.0825		239;113;10	0.183702	0.4373		132;167;63	0.404696	0.418
		AD		589	58.9134	60.4	80.944		280;251;54	0.306838	0.8341		166;270;135	0.472855	0.2185		279;255;50	0.303938	0.4399		394;169;23	0.183447	0.3658		202;300;83	0.398291	0.0908
	All Mayo	CTRLs		4250	54	23.3	78.7059		1970;1692;398	0.31	0.2138		1057;2021;973	0.49	0.9092		1976;1679;402	0.31	0.102		2716;1217;126	0.18	0.4642		1497;1974;715	0.41	0.141
		AD		2057	60.7	59.9	79.3127		949;892;200	0.32	0.6477		557;1001;468	0.48	0.6547		966;888;182	0.31	0.2757		1343;634;66	0.19	0.3995		761;986;299	0.39	0.4799
	NCRAD	CTRLs		209	61.7225	16.3	78.3445		90;91;26	0.345411	0.6887		62;102;44	0.456731	0.8645		110;84;14	0.269231	0.7043		128;72;8	0.211538	0.5867		67;112;29	0.408654	0.0998
		AD		701	64.7646	78.5	75.2325		333;309;57	0.302575	0.2099		163;361;170	0.505043	0.2866		303;325;69	0.332138	0.1779		469;207;22	0.179799	0.8848		272;317;110	0.38412	0.2725
	Norway	CTRLs		569	59.5782	24.6	74.9121		284;221;56	0.296791	0.1829		127;255;160	0.530443	0.196		278;235;54	0.302469	0.6721		365;161;16	0.178044	0.7288		189;242;111	0.428044	0.0402
		AD		358	69.8324	63.1	79.3715		200;127;27	0.25565	0.2805		74;128;84	0.517483	0.0792		182;136;36	0.293785	0.163		201;61;7	0.139405	0.3677		78;129;62	0.47026	0.5387
	ARUK_Belfast	CTRLs		154	66.8831	19	75.48		NA	NA	NA		NA	NA	NA		NA	NA			97;41;2	0.160714	0.3113		43;77;27	0.445578	0.4656
		AD		51	70.5882	58.8	77.6		NA	NA	NA		NA	NA	NA		NA	NA			29;13;4	0.228261	0.1796		14;25;9	0.447917	0.713
	ARUK_Bonn	CTRLs		191	48.6911	26.2	71.0942		NA	NA	NA		NA	NA	NA		NA	NA			119;56;9	0.201087	0.4741		86;63;31	0.347222	0.0022
		AD		172	76.1628	56.4	75.8314		NA	NA	NA		NA	NA	NA		NA	NA			113;44;10	0.191617	0.0533		61;82;26	0.39645	0.8565
	ARUK_Bristol	CTRLs		56	50	42.9	74.5		NA	NA	NA		NA	NA	NA		NA	NA			36;17;0	0.160377	0.1644		18;21;14	0.462264	0.1394
		AD		270	56.2963	51.9	75.8296		NA	NA	NA		NA	NA	NA		NA	NA			170;64;8	0.165289	0.5177		89;105;34	0.379386	0.7393
	ARUK_Leeds	CTRLs		279	49.1039	22.6	76.795		NA	NA	NA		NA	NA	NA		NA	NA			191;80;6	0.166065	0.477		94;131;51	0.422101	0.6525
		AD		120	51.6667	65	74.5214		NA	NA	NA		NA	NA	NA		NA	NA			79;36;5	0.191667	0.7274		40;56;22	0.423729	0.759
	ARUK_Nottingham	CTRLs		110	33.6364	20.9	71.8785		NA	NA	NA		NA	NA	NA		NA	NA			67;30;4	0.188119	0.7815		33;49;16	0.413265	0.7588
		AD		153	60.7843	53.6	81.381		NA	NA	NA		NA	NA	NA		NA	NA			95;41;4	0.175	0.8664		49;65;25	0.413669	0.6712
	ARUK_Oxford	CTRLs		214	56.0748	24.8	76.3505		NA	NA	NA		NA	NA	NA		NA	NA			148;54;9	0.170616	0.1644		70;95;39	0.42402	0.5056
	ARUK_Oxford+Manchester	AD		569	52.724	63.251	65.13		NA	NA	NA		NA	NA	NA		NA	NA			388;150;18	0.167266	0.4568		73;97;25	0.425494	0.729
	ARUK_Southampton	CTRLs		143	50.3497	24.3	74.6993		NA	NA	NA		NA	NA	NA		NA	NA			102;32;6	0.157143	0.1047		51;66;21	0.391304	0.9626
		AD		216	57.4074	52.4	80.375		NA	NA	NA		NA	NA	NA		NA	NA			152;57;4	0.152582	0.6114		76;112;25	0.380282	0.0916
	All ARUK	CTRLs		1147	51.6	24.2	74.7445		NA	NA	NA		NA	NA	NA		NA	NA			760;310;36	0.17	0.5256		395;502;199	0.41	0.0756
		AD		1551	58	58	73.0217		NA	NA	NA		NA	NA	NA		NA	NA			1026;405;53	0.17	0.1008		513;717;242	0.41	0.7484
	Additional Table 2. VAMP1 genotype counts and minor allele frequencies (MAF) in A) postmortem autopsy-confirmed samples and B) case-control series.

## Sheet: Table3 Association with mRNA
							Dominant model																Additional Table 3. Association of VAMP1 genotypes and VAMP1 mRNA transcript levels in postmortem cerebellum samples. The number of samples and mean deltaCt values for each group (according to the number of minor alleles assuming dominant, additive or recessive models) are shown. Linear regression statistics (β co-efficient, +/- standard error, T statistic and p-value) adjusted for age, sex and A…
							N				Mean DeltaCt				Linear regression
		Variant ID	N	BP	Block		0	1	2		0	1	2		Beta	error+	error -	T	p
	All	rs7390	363	6.44196	1		170	193	NA		2.0362	1.50763	NA		-0.529	0.128773	0.128542	-8.08435	9.74181e-15
		rs12964	353	6.44245	2		104	249	NA		1.36411	1.90982	NA		0.542	0.143957	0.143378	7.42392	8.82365e-13
		rs2072375	363	6.44531	3		180	183	NA		1.60195	1.90587	NA		0.312	0.135715	0.135809	4.51888	8.45772e-06
		rs2240867	363	6.44873	4		235	128	NA		1.90566	1.47887	NA		-0.426	0.140069	0.139166	-5.99415	4.99442e-09
		rs2072376	363	6.45007	5		138	225	NA		1.7012	1.78827	NA		0.083	0.143608	0.142836	1.14499	0.252978
	CTRLs	rs7390	171	6.44196	1		79	92	NA		2.11546	1.48209	NA		-0.460343			-6.65578	3.92331e-10
		rs12964	166	6.44245	2		53	113	NA		1.44165	1.91936	NA		0.330511			4.39212	2.02696e-05
		rs2072375	171	6.44531	3		85	86	NA		1.6756	1.87264	NA		0.162836			2.03251	0.0436953
		rs2240867	171	6.44873	4		113	58	NA		1.92878	1.47451	NA		-0.323369			-4.28105	3.1375e-05
		rs2072376	171	6.45007	5		70	101	NA		1.74015	1.79864	NA		0.0342966			0.436948	0.662717
	AD	rs7390	192	6.44196	1		91	101	NA		1.96739	1.5309	NA		-0.32669			-4.68707	5.3264e-06
		rs12964	187	6.44245	2		51	136	NA		1.28353	1.9019	NA		0.423776			6.26675	2.59751e-09
		rs2072375	192	6.44531	3		95	97	NA		1.53606	1.93534	NA		0.295572			4.2397	3.51397e-05
		rs2240867	192	6.44873	4		122	70	NA		1.88426	1.48248	NA		-0.28401			-4.02209	8.3639e-05
		rs2072376	192	6.45007	5		68	124	NA		1.66111	1.77982	NA		0.0910291			1.25825	0.209869
							Additive Model
							N				Mean DeltaCt					Linear regression
		Variant ID	N	BP	Block		0	1	2		0	1	2		Beta	error+	error -	T	p
	All	rs7390	330	6.44196	1		170	160	33		2.0362	1.55009	1.30179		-0.399	-0.513	-0.315	-8.21513	3.91303e-15
		rs12964	275	6.44245	2		104	171	78		1.36411	1.78847	2.17585		0.41	0.0894355	0.0893892	9.06327	9.36299e-18
		rs2072375	328	6.44531	3		180	148	35		1.60195	1.84816	2.14994		0.268	0.102649	0.102106	5.15333	4.23883e-07
		rs2240867	355	6.44873	4		235	120	8		1.90566	1.47731	1.50236		-0.367	0.127253	0.12714	-5.6734	2.89142e-08
		rs2072376	296	6.45007	5		138	158	67		1.7012	1.72812	1.93011		0.097	0.0949533	0.0957285	1.99284	0.0470377
	CTRLs	rs7390	153	6.44196	1		79	74	18		2.11546	1.49661	1.42242		-0.43353			-6.10944	6.88016e-09
		rs12964	130	6.44245	2		53	77	36		1.44165	1.73916	2.30478		0.460477			6.42687	1.40937e-09
		rs2072375	152	6.44531	3		85	67	19		1.6756	1.77414	2.21998		0.238616			3.02636	0.0028698
		rs2240867	167	6.44873	4		113	54	4		1.92878	1.48506	1.33215		-0.318147			-4.20598	4.24286e-05
		rs2072376	136	6.45007	5		70	66	35		1.74015	1.64509	2.08818		0.146525			1.89153	0.0602947
	AD	rs7390	177	6.44196	1		91	86	15		1.96739	1.59611	1.15704		-0.366356			-5.35864	2.44813e-07
		rs12964	145	6.44245	2		51	94	42		1.28353	1.82887	2.06535		0.426706			6.32042	1.95533e-09
		rs2072375	176	6.44531	3		95	81	16		1.53606	1.90938	2.06676		0.291893			4.1309	5.44414e-05
		rs2240867	188	6.44873	4		122	66	4		1.88426	1.47096	1.67258		-0.259802			-3.63779	0.000355573
		rs2072376	160	6.45007	5		68	92	32		1.66111	1.78769	1.75721		0.0706505			0.975965	0.330343
							Recessive Model
							N				Mean DeltaCt				Linear regression
		Variant ID	N	BP	LD Block		0	1	2		0	1	2		Beta	error+	error -	T	p
	All	rs7390	363	6.44196	1		170	193	NA		2.0362	1.50763	NA		-0.529	0.128773	0.128542	-8.08435	9.74181e-15
		rs12964	353	6.44245	2		275	78	NA		1.62799	2.17585	NA		0.566	0.161517	0.162164	6.87452	2.88869e-11
		rs2072375	363	6.44531	3		328	35	NA		1.71305	2.14994	NA		0.437	0.23146	0.232401	3.70148	0.000248088
		rs2240867	363	6.44873	4		355	8	NA		1.76087	1.50236	NA		-0.22	0.475733	0.47574	-0.909456	0.363721
		rs2072376	363	6.45007	5		296	67	NA		1.71557	1.93011	NA		0.209	0.1782	0.178664	2.30097	0.0219675
	CTRLs	rs7390	171	6.44196	1		79	92	NA		2.11546	1.48209	NA		-0.460343			-6.65578	3.92331e-10
		rs12964	166	6.44245	2		130	36	NA		1.61787	2.30478	NA		0.426179			5.87152	2.39697e-08
		rs2072375	171	6.44531	3		152	19	NA		1.71904	2.21998	NA		0.240875			3.15797	0.00188765
		rs2240867	171	6.44873	4		167	4	NA		1.7853	1.33215	NA		-0.0936249			-1.20528	0.229811
		rs2072376	171	6.45007	5		136	35	NA		1.69402	2.08818	NA		0.233365			3.0623	0.002563
	AD	rs7390	192	6.44196	1		91	101	NA		1.96739	1.5309	NA		-0.32669			-4.68707	5.3264e-06
		rs12964	187	6.44245	2		145	42	NA		1.63706	2.06535	NA		0.275753			3.78151	0.000211243
		rs2072375	192	6.44531	3		176	16	NA		1.70787	2.06676	NA		0.131141			1.77287	0.0778788
		rs2240867	192	6.44873	4		188	4	NA		1.73917	1.67258	NA		0.00478341			0.065127	0.948142
		rs2072376	192	6.45007	5		160	32	NA		1.73389	1.75721	NA		0.0155672			0.214369	0.830493

## Sheet: Table4 Case-control
				rs7390					rs12964					rs2072375					rs2240867					rs2072376
		Series		Adj. β	L95	U95	p		Adj. β	L95	U95	p		Adj. β	L95	U95	p		Adj. β	L95	U95	p		Adj. β	L95	U95	p
	Dominant	All		1.066	0.96445	1.17726	0.211914		0.941379	0.839824	1.05522	0.12		1.06542	0.964357	1.17708	0.212678		0.978331	0.893692	1.07099	0.635139		0.99154	0.907846	1.08295	0.85
		Mayo		1.128	1.00576	1.26572	0.04		0.903	0.793015	1.02723	0.321443		1.04886	0.935097	1.17646	0.415438		1.08019	0.956968	1.21928	0.212		0.945807	0.84044	1.06438	0.355196
		Indiana		0.879583	0.60588	1.27693	0.499913		1.23365	0.814568	1.86833	0.39251		1.42212	0.979534	2.06469	0.0641323		0.796891	0.540156	1.17565	0.252486		0.654418	0.442332	0.968194	0.0338624
		Norway		0.831833	0.611855	1.1309	0.240006		0.847606	0.580234	1.23818	0.299646		0.817133	0.602565	1.10811	0.19379		0.745977	0.514288	1.08204	0.122487		1.33583	0.928963	1.92091	0.1182
		ARUK																	0.951436	0.793468	1.14085	0.591		1.0761	0.901792	1.2841	0.415957
	Additive	All		1.02256	0.947826	1.05505	0.564566		0.953648	0.888482	1.02359	0.188771		1.01415	0.939958	1.09419	0.717014		0.988217	0.91384	1.06865	0.766546		0.9611	0.904706	1.02101	0.198421
		Mayo		1.07	0.980999	1.16721	0.127		0.930692	0.858149	1.00937	0.083		0.995061	0.911693	1.08605	0.911695		1.05879	0.953359	1.17588	0.286		0.917699	0.845447	0.996125	0.0400951
		Indiana		0.933052	0.708455	1.22885	0.621869		1.14568	0.880034	1.49152	0.312274		1.35537	1.00837	1.8218	0.0438862		0.89238	0.642416	1.23961	0.497121		0.817575	0.623045	1.07284	0.146279
		Norway		0.858305	0.676622	1.08877	0.207989		0.906701	0.725406	1.1333	0.389506		0.882447	0.700735	1.11128	0.287763		0.785084	0.567281	1.08651	0.144429		1.21437	0.962139	1.53274	0.102039
		ARUK																	0.97133	0.832078	1.13389	0.712544		1.00656	0.892434	1.13527	0.915228
	Recessive	All		0.930417	0.785311	1.10233	0.404443		0.935472	0.831823	1.05203	0.265569		0.892793	0.753109	1.05838	0.191447		1.04376	0.820779	1.32732	0.726874		0.881661	0.786729	0.988047	0.0302467
		Mayo		0.992	0.818738	1.20288	0.938		0.91519	0.798891	1.04842	0.201		0.848697	0.696286	1.03447	0.104289		0.992496	0.716429	1.37494	0.963875		0.806128	0.688284	0.944148	0.008
		Indiana		1.00407	0.55884	1.80402	0.989155		1.15817	0.742538	1.80646	0.517341		1.58778	0.792108	3.1827	0.192543		1.48219	0.571042	3.84718	0.418724		1.02695	0.605954	1.74046	0.921284
		Norway		0.793657	0.456079	1.3811	0.413567		0.898574	0.626525	1.28875	0.561073		0.953728	0.572729	1.58818	0.855515		0.824915	0.295309	2.30432	0.713445		1.25614	0.836575	1.88612	0.271521
		ARUK																	1.06524	0.670217	1.6931	0.789204		0.909744	0.727799	1.13717	0.406051
	Additional Table 4. Association of VAMP1 genotypes with LOAD risk. Linear regression statistics (β co-efficient, 95% confidence intervals and p-value) adjusted for age, sex and APOE e4 status are shown for each variant assuming a dominant, additive or recessive model. The results are shown for all combined and each individual series.
																						I2

## Sheet: Table5 Rare Genotypes
				Demographics					rs16932648				rs74056956				rs77069473				rs71584826				rs71584834
	Series	Dx		N	%F	%E4+	Age			MAF	HWE-p			MAF	HWE-p			MAF	HWE-p			MAF	HWE-p			MAF	HWE-p
	All	CTRLs		6175	54.4	23.4	77.6118		5424;14;2	0.0017	0		5468;13;1	0.0014	0		5802;0;1	0.0002	0		5794;24;1	0.00223406	0		5754;56;3	0.00533287	0
		AD		4667	61.1	62.3	76.6361		4351;17;3	0.0026	0		4222;17;4	0.0029	0		4427;2;14	0.0034	0		4425;17;4	0.00281152	0		4363;60;14	0.00991661	0
	Mayo_JS	CTRLs		1472	57.473	22.962	80.14		1260;3;0	0.00118765	0.9662		1193;2;0	0.00083682	0.9774		1258;0;0	0	NA		1258;6;0	0.00237342	0.9324		1250;10;0	0.00396825	0.8875
		AD		868	61.9816	63.2	77.7246		833;2;0	0.0011976	0.9724		801;3;0	0.00186567	0.9578		832;0;0	0	NA		835;1;0	0.000598086	0.9862		821;12;2	0.00958084	<0.0001
	Mayo_RS	CTRLs		2408	53.696	23.7	78.3088		1941;4;0	0.00102828	0.9634		2156;4;0	0.000925926	0.9652		2321;0;0	0	NA		2318;6;0	0.00129088	0.9502		2307;16;0	0.00344382	0.8678
		AD		600	60.5	54.7	80.0088		504;0;0	0	NA		551;0;0	0	NA		587;0;1	0.00170068	NA		587;0;1	0.00170068	<0.0001		584;6;0	0.00508475	0.9012
	Mayo_AUT	CTRLs		370	42.4324	22.4	75.5811		364;1;0	0.00136986	0.9789		344;1;0	0.00144928	0.9789		363;0;0	0	NA		363;2;0	0.00273973	0.9578		357;9;0	0.0122951	0.8118
		AD		589	58.9134	60.4	80.944		569;4;0	0.0034904	0.9333		546;4;0	0.00363636	0.9319		571;1;0	0.000874126	<0.0001		567;2;1	0.00350877	<0.0001		553;14;0	0.0123457	0.766
	NCRAD	CTRLs		209	61.7225	16.3	78.3445		192;5;0	0.0126904	0.8569		183;5;0	0.0132979	0.8535		195;0;0	0	0		195;2;0	0.00507614	0.9431		197;0;0	0	NA
		AD		701	64.7646	78.5	75.2325		665;9;0	0.00667656	0.8616		648;8;0	0.00609756	0.8751		670;1;0	0.000745156	<0.0001		672;1;0	0.000742942	0.984		668;4;0	0.00297619	0.9383
	NW	CTRLs		569	59.5782	24.6	74.9121		553;0;0	0	NA		534;0;0	0	NA		550;0;0	0	NA		553;0;0	0	NA		545;8;0	0.00723327	0.8639
		AD		358	69.8324	63.1	79.3715		338;0;0	0	NA		329;0;0	0	NA		330;0;0	0	NA		337;1;0	0.00147929	0.9789		330;7;0	0.0103858	0.8473
	ARUK_Belfast	CTRLs		154	66.8831	19	75.48		149;0;0	0	NA		124;0;0	0	NA		149;0;1	0.00666667	<0.0001		145;2;1	0.0135135	<0.0001		146;2;0	0.00675676	0.9343
		AD		51	70.5882	58.8	77.6		50;0;1	0.0196078	<0.0001		49;0;1	0.02	<0.0001		51;0;0	0	NA		50;1;0	0.00980392	0.9436		49;0;1	0.02	<0.0001
	ARUK_Bonn	CTRLs		191	48.6911	26.2	71.0942		186;0;0	0	NA		177;0;0	0	NA		186;0;0	0	NA		185;1;0	0.00268817	0.9702		184;1;0	0.0027027	0.9702
		AD		172	76.1628	56.4	75.8314		166;0;0	0	NA		155;0;0	0	NA		165;0;0	0	NA		163;1;0	0.00304878	0.9691		165;0;0	0	NA
	ARUK_Bristol	CTRLs		56	50	42.9	74.5		54;0;1	0.0181818	<0.0001		47;0;0	0	NA		55;0;0	0	NA		56;0;0	0	NA		54;0;1	0.0181818	<0.0001
		AD		270	56.2963	51.9	75.8296		256;0;1	0.00389105	<0.0001		200;0;0	0	NA		249;0;11	0.0423077	<0.0001		242;5;0	0.0101215	0.8724		235;6;6	0.0364372	<0.0001
	ARUK_Leeds	CTRLs		279	49.1039	22.6	76.795		270;0;0	0	NA		268;0;0	0	NA		268;0;0	0	NA		270;0;0	0	NA		266;2;0	0.00373134	0.9508
		AD		120	51.6667	65	74.5214		118;1;0	0.00420168	0.9634		118;1;0	0.00420168	0.9634		119;0;0	0	NA		119;0;0	0	NA		117;2;0	0.00840336	0.9265
	ARUK_Nottingham	CTRLs		110	33.6364	20.9	71.8785		109;0;1	0.00909091	<0.0001		100;0;0	0	NA		109;0;0	0	NA		104;4;0	0.0185185	0.8446		104;3;2	0.0321101	<0.0001
		AD		153	60.7843	53.6	81.381		146;0;1	0.00680272	<0.0001		139;0;3	0.0211268	<0.0001		147;0;2	0.0134228	<0.0001		145;1;2	0.0168919	<0.0001		141;4;3	0.0337838	<0.0001
	ARUK_Oxford	CTRLs		214	56.0748	24.8	76.3505		203;1;0	0.00245098	0.9724		200;1;0	0.00248756	0.9724		205;0;0	0	NA		204;1;0	0.00243902	0.9724		205;1;0	0.00242718	0.9724
	ARUK_Oxford+Manchester	AD		569	52.724	63.251	65.13		492;1;0	0.0010142	0.9822		476;1;0	0.00104822	0.9822		492;0;0	0	NA		495;3;0	0.00301205	0.9465		489;3;2	0.00708502	<0.0001
	ARUK_Southampton	CTRLs		143	50.3497	24.3	74.6993		143;0;0	0	NA		142;0;0	0	NA		143;0;0	0	NA		143;0;0	0	NA		139;4;0	0.013986	0.8652
		AD		216	57.4074	52.4	80.375		214;0;0	0	NA		210;0;0	0	NA		214;0;0	0	NA		213;1;0	0.00233645	0.9724		211;2;0	0.00469484	0.9453
	Additional Table 5. Genotype counts and minor allele frequencies (MAF) for rare VAMP1 variants in our case-control series.
